# Supplementary material for: Type 2 Diabetes-Related Variants Influence the Risk of Developing Prostate Cancer: A Population-Based Case-Control Study and Meta-Analysis
Source: Cancers (Basel). 2022 May 12;14(10):2376. doi: 10.3390/cancers14102376 (PMC9139180; doi:10.3390/cancers14102376)
Supplement: Supplementary file 1 [file cancers-14-02376-s001.zip]

Archive with 3 entries (3 files):
- Sanchez-Maldonado JM [1]. Supplementary Table_S3_Annotation.pdf
- Sanchez-Maldonado_JM_[1]_Supplementary_Table_S1_Cell-types-analysed_reference-panels.xlsx
- Sanchez-Maldonado_JM_[1]_Supplementary_Table_S2_List_of_serum-plasma-metabolites-analysed.xlsx
